# Supplementary material for: Hospital-wide SARS-CoV-2 antibody screening of staff in a university psychiatric centre in Belgium
Source: BJPsych Open. 2021 Jan 20;7(1):e40. doi: 10.1192/bjo.2020.172 (PMC7844164; doi:10.1192/bjo.2020.172)
Supplement: Supplementary file 1 [file S2056472420001726sup001.zip]

Archive with 8 entries (8 files):
- coi_disclosure_MM.pdf
- coi_disclosure_LDP.pdf
- coi_disclosure_HT.pdf
- coi_disclosure_VC.pdf
- ICMJE_COI_Disclosure_pvd.pdf
- coi_disclosure_KEA2.pdf
- coi_disclosure_JG2.pdf
- coi_disclosure_AB.pdf
